# Supplementary material for: The bZIP transcription factors in Liriodendron chinense: Genome-wide recognition, characteristics and cold stress response
Source: Front Plant Sci. 2022 Nov 7;13:1035627. doi: 10.3389/fpls.2022.1035627 (PMC9676487; doi:10.3389/fpls.2022.1035627)
Supplement: Supplementary file 5 [file Table_1.xls]

## Sheet: 鹅掌楸id-aa.mw
Table s1.Information of the LchibZIP gene members in L. chinense.
Gene name	ID	Gene sequence	PI	MW(kDa)	Protein(aa)
LchibZIP1	Lchi00035	MSLPDSNPSASSSLWPNPLPPSRQKNKVEESDEDLFTVPDLECRPSNSTNASSAVIQQSTSSSAATGKRRRGRNPADKEYKRLKRLLRNRVSAQQARERKKVYVNDLESKAQDLQDRNAKLEEKIFTLINENTMLRKVLMNTRPKVDESIEPQNDQSRDS	9.58	18198.3	160
LchibZIP2	Lchi01199	MGSSETDTPAKASKTTMATTAASVAQEQAPTTSAATAYPDWAGFQAYSPVPPPGFFHSSVASSPQAHHPYMWGAQQFMPPYGTPPHPYVAMYPHGGLYAHPSIPPGSHPFSPYAMPSPNGNTEASGMEMDGKLSEGKEKGSMKRSKGSLGSLNMLMGKDNNEPGKTSGASVNGFVSQSGDSASEGSSEGSDANSQNDTQQKASGGKDSLEAEESKNGSSVRGPQNGVARSPSQTMLNQTMPVLPMATLGGPGGVAGPTTNLNIGMDYWAGPTASSMSLLRGKVPTAPAGGTMVPTGLVGPREPSELLLQDERELKRQRRKQSNRESARRSRLRKQAECEELAQRVEVLKEENTALRSEASCMRNEYEQLVAQNTSLKERLGEIPRGHKDSRSDMNNQHP…	6.48	45106.8	424
LchibZIP3	Lchi01755	MEQISKSESRQNPRRQFAQRSRVRKLQYIAELERNVQALQASLKAGGSAEGSEVLAELEFLDQQNLILNMENKALKQRLDSLSQEQLIKQLEHEVLEREIARLRVLMYQQQKQPLSSHHRPGSSRDLDSQFANLSLKHKEASSGREPVSGPLHT	9.34	17650.9	154
LchibZIP4	Lchi01920	MNFKNMPGGSDGGGRPPFGNLPSLARQPSLYSLTFDEIQNTLGGAGKDFGSMNMDDFLKSIWTAEETQAMAAAFGTIDGEAASVGGGMPLQRQGSLTLPRTLSQKTVDEVWRDIFREGGGKDANGNSGANLQQRQQTRGEITLEEFLVRAGVVREDIQQTPAVRPIDSGFYGELPRSNNNAGLGLVFQQPGRSNGIMGNRGPENYHQIPPNQSPNLAMNVNGIRTSQHQLFQKQANAGNHVESGNQGVRSGIMGLGGPTVNNGFVQSGGGGGGGGAQGGGMGMVGLGAGGVTVAMESPGNQLSSDGLGKGNGDTSSLSPVPYAFNGGLRGRKCSGAVEKVVERRQRRMIKNRESAARSRARKQAYTMELEAEVAKLKEENNELQKKQVDTEGYQVKYNE…	8.43	44249.1	416
LchibZIP5	Lchi02202	MGSHMNFKSMAADGSNGRPSMGNYPLARQSSVYSLTFDEFQNTLGGLGKDFGSMNMDEFLKNIWTAEETQVMASAFAVAEGGPASSNLQRQGSLTLPRTLSQKTVDEVWRDMFRENGGRDGNNGNLGSNLPQRQPTLGEITLEEFLVRAGVVREETQLGGRPDNSGFYAELARSSNNADLGLGFLDTGRSNGIATNRILENNNNQIPNLSPNLAINVNGVRSSQQTQQQQQQQLFPKQANMGYASSMQLASNGENGNGNVGLRSSVMGIGDPTVSNGFTQGGGGMGMIGLGAGGVTVAVESPSQLSSDGLGKSNGDTSSLSPVPYVFNGIRGKKCGGAVEKVVERRQRRMIKNRESAARSRARKQAYTMELEAEVAKLKEENKELQKKQAEFLEMQKNQ…	9.13	45725.9	423
LchibZIP6	Lchi03005	MMRTLPRVNIEEVLRRLAQNREAARKSRLRKKAYVQQLESSRMKLAQLEQELERARQQGAFLGGHVADSSHLAFGGTVNSAKSAVFFLMSGMWRTAAERCFLWIGGFRPSEVLKVLSPRLEPLTEKQVMDVCNLQQSSQQAEDALSQGMEKLQQTLAETLTSEPLGMLDVANYMGQMTKAMGKLEALASFVNQADHLRQQAMQQMYLILTPRQAARGLLALGDYFQRLRALSSLWAARPREPA	9.88	27368.7	243
LchibZIP7	Lchi04817	MQDQATSSLPSSSERSSSSALQMEMKEGEGLESDDEIRRVPEIGSEPAGPSTSGREAGSVAGTDRAQALTEPGQRKRGRSPADKEHKRLKRLLRNRVSAQQARERKKAYLSELEVKVKDLETKNSELEERLSTLQNENQMLRHVCIYPPITIIIIIIIITWPHHHHHHHRMFYFVLPIVMMFMMMIMMVLITIIAINVLVKPRPLGNYTHDIEEYYSW	7.93	25054.9	218
LchibZIP8	Lchi05795	MGNGEVDTPTKAPKSSSAQQEQPPPSSPATVFPDWASYQAYFSSAGTPPMPPPGFFHSSVPSSPQAHPYMWGAQHMIPPYGTPPPYVAMYPHGGLYAHPSMPPGSHPYGPYPMPSLNGTAEASAGVAGGADSEGKSAEGKNGSLLKKSKGSLGSLSMLTGKGNEAEKASGASANGTMSQSGESGNEGSSEGSDANSQNDSQQKPCGEKGSADEAQNGSTACSVPSGVTRASPTPAIGNHTMAMMAMPGGVSGPTTNLNIGMDYWGGHAPTSIGAMRGKLPAVPATGAIVPGNHMGPRDGVPSELWLQDERELKRQRRKQSNRESARRSRLRKQAECEELAQRVDTLKEENNSLREELEHMRGECEKLAAENASLNERLGKQKREESTANDIHGQPDRNS	6.15	41862.1	399
LchibZIP9	Lchi06210	YPSLISLLLPKCCFGSSSKEAGAYDLGELDQALFLYLEGQDHPSLQEQRQSSGIRPPTLNIFPSEPMHVEPPAKVGIGFVSPTSSGSKRASEASMEIANPRNDPASGAQPRKDNKVGVKREVNRKGPTSSSEHEGPKTPDPKTLRRLAQNREAARKSRLRKKAYVQQLESSRIKLTQLEQELQRARAQGVFFGGGSLITEQGVANGLNEAAVFDMEYTRWLEEHHRLMCELRAAVQEHLPENELRIFVDNCLSHYDQMLSLKSMVVKSDVFHLVSGMWKTPAERCFMWMGGFRPSELIKADNLRHQTLHRLNHILTTRQAARCCLAIAEYFHRLRALSSLWLARPRQD	9.22	39267.8	348
LchibZIP10	Lchi06740	MGIVEDQDQGIPKDVDWENLLQSIPDCIDLFADFLDLLAEPCVEESPKESSNPSPGHISSCIDDVEQFLLEDNDEIAENHDFYNDFFSDILLDAPSDARSDDDVALNGENPTQDTNSVEEEEEIEKSDFSEEKVAAEDDQMSKKRKRQLRNKDSAMKSRERKKLYVRDLELKSRYLEVECKRLEYALQCCVAENQILHQRLHNEKGLGVSVTKQESAVLIKESLLLGSLFWLMSIVCLFLLPGMKPTVLMGNAGSLGGSNGQEIVVEVQQTGNERSLRLGLGLVHMRRRCKATRTKMKILGPCLHSVFG	4.7	34822.3	309
LchibZIP11	Lchi07368	MPDSKPPIQQPPTFPNPANSQPTLRSAPIRNGPHHRRAQSELSFRIPNELDLTSDPFDAVAAANFEEIGSEDDLFSTYMDKFGSGTDGCPSGDGSGGNGAVDRNGGDGSGESKNVGPRRHRHSNSVDGSMMVVSTGGGEVLFGEVGEAKKAMDKEKLAELAVVDPKRVKRILANRQSAARSKERKARYISELERKVQTLQTEATTLSAQLTLFQRDTTGLSTENTELKLRLQAMEQQAQLRDALNEALKQEVERLKMATGEALTPNESFDFDMHQMQYTNASFFQLPQQPVQHHSIQLSQFHLPQPNISPHQLLTQSYAFSELMQQQDPIGRLQGLDIGTHIVKSEGPSISTSESSSTF	5.63	39415.8	359
LchibZIP12	Lchi07594	LLCRGELFDAYVRSRNKEDYGVELGGQPVGAELGWVVFRTGLTGFRLELGYGMGLTRVLGPPCLQNSGSEEDLQHLMDQRKLKRMQSNRESARRSRMRKQKHLDDLMAQVAHLRKENNQFLTSLNITTQHYLGVESENSVLRTQMMELNSRLHSLNEIIHYMHGGHGHDLDGGPHNSMASDSYTKPWDSQFLNQQPIMASADMFQY	6.87	23550.6	200
LchibZIP13	Lchi07714	MSDPADNKRPTPIPARGPHHRRAQSELSFRITEDLDLIVDDHHQSAAGFDGMVSEDDDLVSTYIDLEKVGSRIEDDQFGDRTDGNCGDRNGGEAKNIRPRHHHHRHSNSMDGLMMSVSSGLYGEVLEAKKAMAVDKLAELAAIDPKRAKRILANRQSAARSKERKARYISELERKVQTLQTEATTLSAQLTLFQTSLQTTPNNGEDGPPRQTQATLPHNDEFHDRYDLEEYAMKNIKIDAPSFDGRLDPKAFLDWLADMDRYFQWFEMSDHHRVLFAKMKLRDTTGLTTENTELKLRLQAMEQQAHLRDALNEALKQEVERFRIATGEVKIKALLVQQGLKEALRTRPEAMKDDQWTKLDKKAKTSIRLRLTDDVLYYVMKEKTTTDTMTKLEKVYAKK…	6.05	51359.2	446
LchibZIP14	Lchi08086	LQNESKRGDIKEALGASGRGTEGSHINTSRVSDFGALEQTIGFRLEDAVDLSRNPLFNSKTSGPAVTSDPLQFSNFNKTFASPDITPAARVGSQRLPQQKAQQPNLVSLPSNHLENWGESTMADASPRTDDTSTDVDTDDKNQRFEAGQSALVGASDSSDRSKDKAGDQKTLRRLAQNREAARKSRLRKKAYVQQLESSRLKLTQLEQELQRARQQGIFISSSGDQAHSMSGNGALAFDIEYARWLEEHNRQVNELRAAVNSHAGDNELRTIVNSVMSHYDDIFRLKGIAAKADVFHMLSGMWKTPAERCFMWLGGFRSSELLKLLVSHLEPLTEQQLVGICNLQQSSQQAEDALSQGMEALQQSLAETLASGSLGPSGSSGNVANYMGQMAMAMGKLG…	7.95	50168	450
LchibZIP15	Lchi09066	MGSGEESTPAKPTKPAATTQELPITPPYPDWASPMQAYFGAGATPPPFFTSTVASPPPPHPYLWGGQHLMPPYGTPQLPYPAIYPHSGLYAHPPMAVGTATTTTGTEGKPSDSKDKNSTKKSKGTSGNTGLAGGKSGGKVASGSGNDGASQSDESGSEASSEASDENTNQQPSSYIGFNMKAIPGANAQNNAAYSAAVVEPSFPARVQPAPSLPVSVPGKPAVPAPATNLNIGMDLWNASSAGSVPIKARPATAGVPPAVVPAPMAPEHMWIPDERELKKQRRKQSNRESARRSRLRKQAECEELSAKVDKLNNENQTLRNELQRLAEECEKLSSENASIIKQLTQVYGQAAVSSLEVGNGSTTTFQSTDGKGNGHAHDTSRGSNLVSGQKNDKFFSSN…	8.62	42583.1	407
LchibZIP16	Lchi09267	MGIYEPNHQIGMWGETFKSDNTGGSTIVEVDAKLDNRSEDASHGMLRPSKNFDQEANKPNEKVSRRLAQNREAARKSRLRKKAYVQQLESSRIKLTQLEQELDRAKQQGVYIGGHSGDSSHLGLAGTVSSGVAAFEMEYGHWVEEQNRQVLELRTALQAHITDIELDMLVESGMSHYDNLFRMKAIAAKSDVFYLMSGMWKTAAERFFLWIGGFRPSEVLKVLTPHLDPLTEKQLMEVCNLQQSSQQAEDALSQGMDKLQQTLSETLVSEPLGASGVANYMGQMATAMGKLEALVSFVNQADHLRQQALQQMRRILTVRQAARGLLALGDYFQRLRALSSLWAARPREPA	6.78	39226.5	350
LchibZIP17	Lchi09923	MSMFSDEISATVPAVVSTSNPSTPSDHNSINDEKPTPSDQQLRNEGEVQSSCKSEPQVTTAPTPTSSSDPIIDPKRVKRILANRQSAQRSRVRKLQYISELERSVTSLQTEVSALSPRVAFLDHQRLVLNVDNSALKQRIAALAQDKIFKDAHQEALKKEIERLRQVYHQQNLKKMGGTPSDVWRVVVFCRLEGCLMSDCCTISCGFLWGK	8.76	23568.8	211
LchibZIP18	Lchi10476	MRRQFFSCMAGNRVGAETGLSDSGPSNQHIAYGILHGITPPPSTNLFDQHGSAYEFGELEEALMPKLLQGAGIRSDEDRKSSLFSIRPPTLEIFPSWPMRYQQTQRSAESTDSGSAQNTVSHLEPESPISKKASDQSSEQPRQQPQQVEMASDASRSGPPNQIQPKTTEKTLRRLAQNREAARKSRLRKKVGICTAARKQGLFMGGGGGGAAGANISSGAAIFDVEYARWLEENQRHMSELRAGLQAHLTDSDLRFILDGCLSHYDEMFRLKGVAAKADVFHVITGMWTYAS	8.41	32056.9	292
LchibZIP19	Lchi10491	MASPSESLKTPSAVSTAAATAAAPSDGRSSPQRTVPISRQSSIYSLALDEFQQSVDDTRKSFGSMSMDEFLLSIWTAEEAAAAAAPSGETTATIGQPSLAREGSFGGKTVGDVCTEIQLGNSCNGENAPGEQIFGGMTLEDFLMKAGVVSEGCGPSRSPHYLNFRNSGGAIGHGQYWDSGGAVGHGGLVGPGSPVSPASSDGCGPSRGMVDSVSQQGGRRGGGRKRMVDVCGPFDQGVDRRQRRMIKNRESAARSRARRQAYTMELEAELNQLREENALIRKETDALAEKLKEKHLFYSAFRALPGEARGRKEEEDVEEDLKLAKMSSQSAKIST	5.95	35503.4	335
LchibZIP20	Lchi10492	MASSSEAVPVSPVDTATPRPEEQSNNHLMRQSSVYSLTLDEFQHTVCEPGKSFGSMNMDEFIANIWTVEESQAVAAAMEAAQSNPKDGEMPTTIVRQPSLHRQGSLTVPAPLSRKTVEEVWSEIHRDKNPQPQANSAHSNTNNNHTNDGNDVNAARQPTFGEMTLEDFLIKAGVVREGCAGSSSSQQQQQPYAYFRNNNGVEPEFTVSGNVMGYGYADHRNTAKGGAAGNIQAYQAFPQQQPGTVMGEVMSNFGGNAGRNGGFPGGCFGGRMGNGGGMAGGFGVGCGSPVSPVPSDGICTGASQGMDNSVSQYGMEMGVGGSGGVMRGSGSRKRGADGEPVEKGVERRQRRMIKNRESAARSRARKQAYTVELEAELEMLKEENARLRKEQEEEEARRK…	7.09	49170.6	456
LchibZIP21	Lchi10564	MASAASIREESRETRFFPLGENPSFSGEKCSASASPASSSSSPTGRDRWRQCGSDRMLKNELDAARALADLSQMAPIDATGQDEKWGNKGSRSQKRAVDESKVVLEQGKDDVPWLGLDSSSSKLPWPLDTIQAEKEAKRLHRVLANRESARQTILRRQAFSEELTRKAADLAWDNNSMKRIMAAAAAVVGKLGACSGGCNRPGAVCQDPRFVGGDGITFYFHGQKDRDFCLVSDHNLHINGHFIGKRSPAMRRDFTWVQSIGILYDHHRIYVGARKTGQWNDAVDHLILGFNGNPISLRPSEGADWQSNVAPHVSFMRTRDNNVVTIEAAGSFMITATVVPITQKESRVHGYNITDDDCFAHLELGFKFYALTDDVDGVLGQTYRRNYTSRAKMGVAMP…	8.94	50249.5	458
LchibZIP22	Lchi10766	MERNSSEDLLRRSANRSHQQQQHQDLSGNLGIPEGFSGMKGGVWSLGPDLDELLGSAMVEEENDNRMSKEDEKRRNAGGIFSADDFGFGNNCTDTMSSITACGPPQTGIVWSQNPTARHSSISVTMDSQSSICGPASVCSGLTVAYTGSAGSPISPHKLKSGDNQGQGATSGSSREQSDDDDEAGPCEQSNDAIDLRSMRRKVSNRESARRSRRRKQAHLADLESQVDQLRGENATLYKQLTDASQQFNEAATDNRVLKSDVEALRMKVKMAEDMVTRGSLTCSLNNLLQNHSPPPPPPPALNLRHLGIQDIDVSVCGQIPTVGLENGDTPNGNIRTRVNNIVQLQRIASLEHLQNRISGEALSCGSEIWPLDAYITPASKQI	5.37	41466.8	383
LchibZIP23	Lchi11377	MAVAGKLITENPFAGSGVFAVFTIAKISFLFSFPGSTMLQNSGSEEDLQQHLDQRKLKRMQSNRESARRSRMRKQKHLDDLMAQVDQLRKENNQILTSLNITTQHYLTVEGENSVLRTQVVELNNRLQSLNEILQYMPGVHPSAGFEFGGPQDYVDSFVKPWDMLYLNQPIMASADVFQY	6.42	20517.3	180
LchibZIP24	Lchi11708	MDDGELDFSNQDVFRSQNIGGVGDEQFPSSCSIDSFFEDFINDTHACTHTHTCNPPGPDFSHTHTCFHVHTKILSASADDKTTTDDTAESTEKTSKKRPLGNREAVRKYREKKKARAASLEDEVIQLRAVNQQLMRRGRIEGEIGSFPYQKSRKGGGGVPNTGPHQNMSGGYVLNSCDLRCDDDQIYCLQDGKDGEAGGSGLGEPGFGVCDIGNVQCMGSPNPGWKEFPGCGNGYLGPTGTSSTMSRRKGDIL	5.49	27407.1	253
LchibZIP25	Lchi12218	MLSWSGKLVATPVHEFAPQTPSLSNNSTSDEADELQMSVIDERKQRRMISNRESARRSRMRKQKHLDELWSQVVRLRTENRQLIDKLNHVSECHDRVLHENERLREEASDLRRTAPRPAAR	9.83	14252	121
LchibZIP26	Lchi13339	MDRVFSVDGISESLWSPPHSSQAMRIAGGAAASAAGGGGRAKTEDAMTTMNRTSSEWAFQRFLQEASISQIQSPSPPPRGGVDDDDEVVEIKEPPVPSDPSRDAPVESQDYQEMLKRRLDLACAAVALSRVCRSGPFVWWASGVKPQESAPSVDSGSHISDAPQLGSQAPATQTGPGYGLPRMQDKVVGGPIGIPTLPVMPNNSVVQVRPATSGSSREQSDDDDLEVDMEATDNMDPTDVKRVRRMLSNRESARRSRRRKQAHLSELEAQVSQLRVENSSLLKRLTDTSQKYTGAAVDNRILKADVETLRAKVKMAEDTVKRVTGVNTLFQTMSDISSISMPFSGSPSETVQNAAVPVQENPNHFFQPTH	5.43	40054.6	370
LchibZIP27	Lchi13527	MDRVFSAEEISDHFWPSHASSASDGPKTAMNRSSSEWAFQRFLQEASASEKPSSSPAGADASSSSSSLRNKDAAAAPEVVDIKAPLPSDPSTDVPIDSDEYQAMLKRRLDLACAAVALSRASVVNTQDSAPSADSGSHASDTSHLGSQAPSKGPGYGFSRIQDQASSGPIGIPALPTVQKNSGVQIRPTTSGSSREQSDDDDLEAETEITENMDPADAKRVRRMLSNRESARRSRRRKQAHLSELEAQVAQLRVENSSLLKRLADISQKYNEAAVDNRVLKADVETLRAKVKMAEDTVKRVTGVNPLLPTVSDVSSISMPFSGSPSDAATDDAVPVHEDPQHFFQPTHDRRMNSAVPDIAPAPAIEDIHSAGSKMGRTVSMQRVASLEHLQKRIRGGTN…	5.63	47639.6	444
LchibZIP28	Lchi14819	MEKDKSPGHGGSGLPLPSGRYSAHPSTSNSLINKCESSPSSGPPKMPESSHFSHSMSTESSRFSHDINQMPDFPPKNRGHRRAHSEILGLPDDISFDSDLGVVGSANGPSLSDDTEEDLFSMYIDMEKFTSSCATSGESSAAATVPPGNNMIAGPSERPRIRHQHSQSMDGSTSIKPEMLVSGMEGPSSTEQKKAMSASKLADLSLIDPKRAKRQSAARSKERKMRYIAELERKVQTLQTEATTLSAQLTMLQRDTHGLTAENNELKLRLQNVEQQVHLQDALNDALRDEVHRLKLATGQTILNGGQMMNYASSYSANQQFYPHNNAMQTLMAAHQFQQLQIHSQQQPQQLQQQHQHQQLQQQSQVQSSKGPFPSPNHKESDVSSSSRE	6.52	42853.4	389
LchibZIP29	Lchi14820	MTSARCRISPRKNRGHRRAHSEILGLPDDISFDSDLGVVGSADGPSLSDDTEEDLFSMYLDMEKFTSSCATSGIKSGESSEAATFPTSDNMIVGSSERPRIRHQHSQSMDGSTSIKPELLVSGTEGPSLTEQKKAMSAAKLADLALIDPKRAKRIWANRQSAARSKERKMRYIAELERKVQTLQTEATTLSAQLTMLQRDTNGLTAENNELKLRLQTMEQQVHLQDALNDALRDEVQRLKLATGQPIPNGGQMMNYALSYSGNQQFYPPNDAMQTLMTAHQFQQLQIHSQQQSQQFQQQQPQQQQQSQLQPSRGPSPSPNHRESDISSSVQGMINSRCSQ	6.72	37835.1	340
LchibZIP30	Lchi15010	PAANLTTNEGRSEEQFVEDELGNEEYEQVGEEAMMSLEPKPLSVFDGGFLEPHDIFSFLEQLNPNPNPNPNSAGSNSGSDEANRVPSATDERKRRRMISNRESARRSRMRKQRHLEDLRNQVNRLRAENREASNRLGLLLHHCHAVRRENDRLLAESAGLRQRLSDIHRILVFRQLQHLVSSNEQIPQLIA	6.21	21921.3	191
LchibZIP31	Lchi15370	MNPTVHPTHFTTIQNNTSTFHFSRFFGLRPSPSFQTPPSVCQFAAQTSSSLSNNSTSDDAEEHPGITDEKKHRRMISNRESARRSRIRQKKHLDELLLQVTELRDQNCQLIYKLNHVEDCNARILQENGLLREEASNLLQTLLKHEAHKSLRHFERYRRNPMQHCISRSHINKPKLHHSH	9.69	21075.7	180
LchibZIP32	Lchi15371	MEPGAIAAIQHSEPMNPTVHPAHFTTIQNASCQTTPSVCQVAAQTPSSLSNNSTSDDAEEHPGITDDKKHRRMISNRESARRSRIRQKKHLDELLLQVSQLRDQNCQLIDKLNHMEDCNDRVLQENDLLREEVSKLSKTCSPKVVMPFQKIQKKSHATLHISEPNQQTKPS	7.73	19307.7	171
LchibZIP33	Lchi15375	MGMLLRIELIRVALPACVRELGLAVVGITEDRSVPISRLMQTITNSRYVALVIDIACIASEKFLVIFRTRMELLSFYSDSTLHNFMGLAKVEAYALGDEGVWIRLFGIPTHAWMASVFESLGRTFGEVMEVDRQSQLFFYFKFNSTQIQFKIQVIVPGAIAAIQHSVPMNPTVHPSHFRTIQNNTFQSPPSVCQFASQTSSSLSNNSTSDNVEECPGRADERKYRRMISNRESARRSRIRKKKHLEELLLQIIQLREQNFQLIDKLNHMEDCNGRIIEENGLLREEASNLRQTLQNMQPKNPYSISKDTEEIPCNTAYPGAKTTNQTFITPIDHLLY	8.19	38464.2	337
LchibZIP34	Lchi15376	MVPGAIAAIQHSVPMNPTVHPSHFRTIQNNTFQSPPSVCQFASQTSSSLSNNSTSDNAEECLGRADERKYRRMISNRESARRSRIRKKKHLEELLLQIIQLREQNFQLIDKLNHMEDCNDRILEENSLLREEASNLRQTLQNMQPKNPYSISKDTEEIPCNTAYPGAITTNQTFITPIDHLLY	7.01	21008.6	183
LchibZIP35	Lchi15378	MNPTVHPAHFTTIQNNTSTFHFSRFFSLHPLPSFQIPTSASQTSSSLSNNSTSDDAEEHPSITDERKHRRMVSNRESAQQSRIHKKKHLDELSAQVVQLRNQKCQLIDKLNHMGELQ	8.98	13404.9	117
LchibZIP36	Lchi17857	MANEPPFPDPFQFEPDPPNPNFSSAFESLSLPEDDDLSVDLSFPEGFMDDLGFEDDDLGFSIEDVLLLDFPVEDFNGGSGISSLSHVSEELGSDITGNLNPNPLDSPCRAFSGPAACGAGDRCSADRRLDVAQVLNSAPPDSPDRESSGSLSDDQSFSTSRFLNSPSPGSGSHDRELTGSVSGNRRSDAAQVGEFSGSVSDDQRPSASRALNPPSSGCAGHGGEFSGSASSERSSKDVVVTAAPSPGCGAFDRNFSGSSDNQRSDAARVLDSPSPDSGSVSSSQDSSNITSDTTADQKIKLEEGSKGRLLKRKKGKEDGNPETRNSKFYRSLQTEDGISPNSFSAENDDEEKKKARLMRNRESAQLSRQRKKHYVEELEDKVRSLHCTIADLNSKMSFI…	6.43	94235.9	881
LchibZIP37	Lchi17931	MAAGTELVDAYFSNTVIPWLLARSVTGCRHFTQRSRVRKLQYIAELEQNVNLLHVEGLDVASELAFLKKKHFILSLENKALMQRINSIDHEKQIKDGKEFHRRAVVRTKKYNRLAGCERNEVIGDGDIVQLCFKHDILYNVTKEKIAADTIVKLKKVYAKRSLKNRLYLVLQLFNLRMTKGTDVEDHISTFNRLI	9.71	22612.4	195
LchibZIP38	Lchi22094	MLRFVCRILARGATDTDVYIVHQHECVREQTNVHAYPDWAAIQAYYGHGVGLPPAYFSPAVTAGHAPHPYMWGPQPMIPPYGTPYAAIYPHGGVYAHPSVPIVATPLTMETPSKSSGNKDRGLMKKLKGFDGLAVSIGNGHSENETSGAAHGPSRSENCGTEGSSDGSDGNTTQQGNQAHKKSSSEETAVTGKSTEGREGSNDTQANNTHGGEANGSSTRSFGVTVAVSGVAGKSAGTVPLPSMTSGMEYSGPASGKVKSSSATVPPATGVVVPARDGVPSELWMQDERELKRERRKQSNRESARRSRLRKQEKLKKAQSGQAGEGDANKMEAQGAPAVATENLLSRVNNSSSISRSGQREGDNRDSSNSKGKLHQLLEPNTRTDAVVTG	8.96	41106.3	390
LchibZIP39	Lchi22359	MALSKVMTSSTSANSDLTRQPSSLYSLTAAEFQSSSVSSSSSCTIDPTKTFGSMSMDDILRNIYADSNHPTAEILPPPHDPDAGPCPLSRQGSFSLPKSVAARSVDEVWKEISVADRRISDGLAFKDAAAFEEMTLEDFLAKAGAVREEDVRVPSGPTLMGQGGFGGDSVLGSQFQPQQQVVEGSSVLGFGNGVEGGGGGGGGGRGKRRAVQEPVDRVAQQRQRRMIKNRESAARSRERKQAYTVELESLVMQLEEENARLLRQQVLHFCLNFRSF	5.76	29765.2	276
LchibZIP40	Lchi24429	MAVDALVSIVQEKLITILENEVALLMGVKQQIEKLSSRFRTIQAVLEDAESRRVKDNAVMIWLEKLKDVAYDVDNILDEWRTEALRSQAEGGDRGGCFNKKNDYKINDRVCNQVYLWAARFGPIAGSPPCDEVALNSAKVHEAGMSGEYIRNHHFRRGIDKVALIPANLYESDKLRTLIIVTRPEVMEDEEKRRVEGVLEELRPHANLKQLLIYGYQGSKFPEWMGDPSFSNLLRVELFDCTECEELPALWNLPMLRVLEINRCPLLAERYQKGGEDWHKIAHIHRIKIDDKACEKQPSVLKSRKPSGNREAVRKYREKKKAHTAYLEEEVKKLRLLNQQLLRKLQGQAMLEAEVIRLRTLLLDVRGKIDAELGVFPFQKQCNSSSFKEGDCSLQSIDA…	5.98	54792	486
LchibZIP41	Lchi26059	MADTSPRTDDTSTDVDTDEKNQRFEAGQSNFIAASDSNDRSKTGDQKTLRRLAQNREAARKSRLRKKAYVQQLESSRLKLTQLEQELQRARQQGIFISSSGDQSHSMSGNGALAFDIEYSRWLEEHNRQVNELRVAVNSHAGDGELQSIVDSVIAHYEDIFRLKGVAAKADVFHILSGMWKTPAERCFLWLGGFRSSELLKLLVSHLEPLTEQQLMGICNLQQSSQQAEDALSQGMEALQQSLAETLAGSLGPSGSSGNVANYMGQMAMAMGKLGTLEGFLRQADNLRQQTLQQMHRILTTRQSARALLAISDYFSRLRALSSLWLARPRE	7.08	36921.4	331
LchibZIP42	Lchi26268	MGTQTMGSQGGGQQSQYQSLARQSSLYSLTLDEVQNHLGDLGKPLSSMNLDELLKNVWSVETNQALMIDTENDAPASQLASASGLQRQASLTLTQAMSKKTVDEVWRDIQQGKKKNNEVRIVQERQPTLGEMTLEDFLVRAGVVAEDLENRKMVEGDLQNLEGICNVGSVAGVEPMAGGQNFSQQAHWLQYQQQSMMGGYMPGHPVAQTLGAGGSPLLDVGYPENQMGMSSPVMGTLSDTQTPGRKRDAPGDVVEKTVERRQKRMIKNRESAARSRARKQAYTNELEIKVSRLEEENERLRKLKVWAIFPLNQITIPCEAELVKFHLEVDLWLKLSFGMTVLN	5.6	38078.2	343
LchibZIP43	Lchi28153	MLAAAVAVALEVALRSFQEQGSDEFLLRGRTWLAEPECGLYCGREVVSAFVEPEEAQWVVFRTGLTGFRLELGYGMGLTRVSLAEFGLGIWGILANRLSAQKSRIRKLQYIDELEQRVNSLQVKMGLLWRQVGYYDNRRLALNVENNAIKQRITSLMHEKLFKDGSLIGKPVNIVLVDELEKGGGSGGASEQAPTSPAVGKNPATENPTTPMTSTLSERKSASDEKGEVKIGILSPQVGYYDNQRLALNEENNAMKRRINSLMHEKVFKDGILRVEEVLN	6.79	31099.6	280
LchibZIP44	Lchi28482	MGIQMMGSQGSGQQSQFQSLARQNSLYNLTLDEVQNQLGDLGKPLSSMNLDELLKNVWSVEVNPVMGMDVENSVLPGPFSSAPGLHRQGSMTLTQALSKKTVDEVWRDIQQGQSKGREERREKERQPTLGEMTLEDFLMKAGIVAEERKKRGEGDPQNLEGIPNVGSVLGADPMVGPPNFPQHPPWMQQYQLPSMHQQQHQQPQHQQQNMMGAYMVGQPVSQPLGVGGGAGPLLESYPENQIGMSSPLMGTLSDTQTPGRKRVAPGDVVEKTVERRQKRMIKNRESAARSRARKQAYTNELENKVSRLEEENERLKKQKVGILSLLRNFFLLCCLYSRYTPVG	8.74	38308.5	343
LchibZIP45	Lchi30450	MEEAEDHRTGGGDLIQRLHSSFGTSSSSIPKQPPPSSSASSRFEVPHLNTSQIRAPFRNFSQNFSPESNNKRAGMPPSHLHFPPASPYSQIPAAAARPPAQQFSPAPSHSRSLSQPAFFSFDSLPPMSPSPYRDSSSPSLSDPMSADVSMEERDMSSHTPPPPSPYTRGGGGSSVRVSESLPPRKAHRRSHSEIPFGFSSGIPSSPPVAPIRAQGGVLDRSASAKENLGISKPAQLVKQELDWDRDGGDGNVEGTGERKSEGEAAVDDLFSAYMNLDNMDALNSGGASDKQCNENREDLDSRASGTKTGESSENEAESSVNESGGSMQRANRSSSTERKEGTKRSACGDANVNVGSTRHCRSLSVDSLMGKMNFGDESPKLPPSMGIQAGQHSRTNSMD…	6.49	64715.2	595
