# Supplementary material for: The bZIP transcription factors in Liriodendron chinense: Genome-wide recognition, characteristics and cold stress response
Source: Front Plant Sci. 2022 Nov 7;13:1035627. doi: 10.3389/fpls.2022.1035627 (PMC9676487; doi:10.3389/fpls.2022.1035627)
Supplement: Supplementary file 6 [file Table_2.xlsx]

## Sheet: 鹅掌楸拟南芥水稻kaks
Table s2. Ka/Ks ratio
Seq_1	Seq_2	Ka	Ks	Ka/Ks
AT1G32150.1	LchibZIP2	0.308009	1.58366	0.194491
AT2G40620.1	LchibZIP13	0.501118	3.15119	0.159025
AT4G37730.1	LchibZIP30	0.646716	2.46884	0.261951
AT2G46270.1	LchibZIP38	0.439596	1.81044	0.242812
AT4G01120.1	LchibZIP38	0.464936	1.52208	0.305461
AT4G36730.1	LchibZIP15	0.356169	2.58663	0.137696
Os02t0766700-01	LchibZIP4	0.379344	2.14378	0.176951
Os06t0211200-01	LchibZIP4	0.337581	2.55844	0.131948
Os08t0472000-01	LchibZIP4	0.380734	2.66573	0.142825
Os09t0456200-01	LchibZIP4	0.42367	1.4745	0.287331
Os06t0211200-01	LchibZIP5	0.328059	3.05516	0.107379
Os06t0601500-02	LchibZIP7	0.31418	1.76789	0.177715
Os01t0542700-01	LchibZIP12	0.767209	2.64292	0.290289
Os03t0336200-01	LchibZIP13	0.441117	2.22697	0.19808
Os06t0662200-01	LchibZIP22	0.57581	2.40066	0.239855
Os06t0716800-01	LchibZIP24	0.326434	2.76004	0.118271
Os07t0182000-01	LchibZIP26	0.47511	2.35459	0.20178
Os12t0601800-01	LchibZIP27	0.418432	1.99216	0.21004
Os09t0474000-01	LchibZIP31	0.671404	2.36032	0.284455
Os01t0658900-01	LchibZIP38	0.450415	2.28009	0.197543
Os05t0492000-00	LchibZIP41	0.244662	2.50015	0.0978589
Os03t0322700-00	LchibZIP44	0.468657	2.75661	0.170012
Os03t0239400-01	LchibZIP8	0.392657	2.18276	0.17989
Os06t0622700-01	LchibZIP10	0.545788	1.63421	0.333976
Os09t0489500-02	LchibZIP9	0.321294	2.66915	0.120373
Os03t0336200-01	LchibZIP11	0.282933	2.41017	0.117391
Os05t0492000-00	LchibZIP14	0.226307	1.82564	0.12396
LchibZIP26	LchibZIP27	0.169744	0.592412	0.28653
LchibZIP34	LchibZIP25	0.339076	0.907561	0.373612
LchibZIP14	LchibZIP41	0.0374695	0.813903	0.0460368
LchibZIP11	LchibZIP13	0.379286	1.10582	0.342991
LchibZIP3	LchibZIP5	0.324234	1.01701	0.318812
LchibZIP4	LchibZIP6	0.206932	0.949741	0.217882
Lchi19604	LchibZIP8	0.209721	0.570099	0.367867
