# Supplementary material for: The bZIP transcription factors in Liriodendron chinense: Genome-wide recognition, characteristics and cold stress response
Source: Front Plant Sci. 2022 Nov 7;13:1035627. doi: 10.3389/fpls.2022.1035627 (PMC9676487; doi:10.3389/fpls.2022.1035627)
Supplement: Supplementary file 7 [file Table_3.xlsx]

## Sheet: GO
Table S3.Function-based classification of the LchibZIPs from L.chinense.
GO id	Description	Class	Counts	Percentage(%)
GO:0006355	regulation of transcription, DNA-templated	Biological_Process	27	60
GO:0023052	signaling	Biological_Process	3	6.66667
GO:0048856	anatomical structure development	Biological_Process	2	4.44444
GO:0006575	cellular modified amino acid metabolic process	Biological_Process	1	2.22222
GO:0050789	regulation of biological process	Biological_Process	1	2.22222
GO:0051716	cellular response to stimulus	Biological_Process	1	2.22222
GO:0001101	response to acid chemical	Biological_Process	1	2.22222
GO:0050794	regulation of cellular process	Biological_Process	1	2.22222
GO:1901700	response to oxygen-containing compound	Biological_Process	1	2.22222
GO:0005634	nucleus	Cellular_Component	20	44.4444
GO:0005783	endoplasmic reticulum	Cellular_Component	1	2.22222
GO:0140110	transcription regulator activity	Molecular_Function	25	55.5556
GO:0003677	DNA binding	Molecular_Function	16	35.5556
GO:0016740	transferase activity	Molecular_Function	2	4.44444
GO:0005515	protein binding	Molecular_Function	1	2.22222
